# Supplementary material for: ATM Inhibition Enhances Knock-in Efficiency by Suppressing AAV-Induced Activation of Apoptotic Pathways
Source: Commun Biol. 2026 Feb 6;9:177. doi: 10.1038/s42003-026-09604-z (PMC12881585; doi:10.1038/s42003-026-09604-z)
Supplement: Supplementary file 4 — Supplementary Data 1 [file 42003_2026_9604_MOESM4_ESM.xlsx]

## Sheet: Sheet1
Supplementary Data 1. The list of the reagents in the DNA Damage/ DNA Repair Compound Library
Supplementary Data 1. The list of the reagents in the DNA Damage/ DNA Repair Compound Library	Name of the reagent	Target	Concentration (μM)
			For plasmid donor	For AAV donor
1	Veliparib (ABT-888)	PARP	5	0.5
2	Raltitrexed	DNA/RNA Synthesis	0.1	0.01
3	Dexrazoxane HCl (ICRF-187, ADR-529)	Topoisomerase	1	0.1
4	Floxuridine	DNA/RNA Synthesis	0.01	0.001
5	Amonafide	Topoisomerase	0.1	0.01
6	Rifapentine	DNA/RNA Synthesis	5	0.5
7	Hydroxyurea	DNA/RNA Synthesis	5	0.5
8	Balofloxacin	Topoisomerase	5	0.5
9	Novobiocin Sodium	Topoisomerase	5	0.5
10	Flumequine	Topoisomerase	5	0.5
11	Fidaxomicin	DNA/RNA Synthesis	5	0.5
12	Picolinamide	PARP	5	0.5
13	Olaparib (AZD2281, Ku-0059436)	PARP	5	0.5
14	Cladribine	DNA/RNA Synthesis	0.1	0.01
15	Epirubicin HCl	Topoisomerase	0.001	0.0001
16	Tegafur (FT-207, NSC 148958)	DNA/RNA Synthesis	5	0.5
17	Daptomycin	Anti-infection,DNA/RNA Synthesis	5	0.5
18	Rifampin	DNA/RNA Synthesis	5	0.5
19	Nicotinamide (Vitamin B3)	Sirtuin	5	0.5
20	AG-14361	PARP	5	0.5
21	Ciprofibrate	PPAR	5	0.5
22	Betulinic acid	Topoisomerase	5	0.5
23	Bergapten	DNA/RNA Synthesis	5	0.5
24	Benzamide	PARP	5	0.5
25	Iniparib (BSI-201)	PARP	5	0.5
26	Doxorubicin (Adriamycin) HCl	Topoisomerase	0.01	0.001
27	Etoposide	Topoisomerase	0.1	0.01
28	Ifosfamide	DNA/RNA Synthesis	5	0.5
29	Pirarubicin	Topoisomerase	0.001	0.0001
30	Trifluridine	DNA/RNA Synthesis	1	0.1
31	Metronidazole	DNA/RNA Synthesis	5	0.5
32	A-966492	PARP	5	0.5
33	Niraparib (MK-4827)	PARP	0.1	0.01
34	Carmustine	DNA/RNA Synthesis	5	0.5
35	Adenine sulfate	DNA/RNA Synthesis	5	0.5
36	Psoralen	DNA/RNA Synthesis	5	0.5
37	KU-55933 (ATM Kinase Inhibitor)	ATM/ATR	5	0.5
38	Fluorouracil (5-Fluoracil, 5-FU)	DNA/RNA Synthesis	0.1	0.01
39	Fludarabine Phosphate	DNA/RNA Synthesis	5	0.5
40	Mercaptopurine (6-MP)	DNA/RNA Synthesis	1	0.1
41	Moxifloxacin HCl	Topoisomerase	5	0.5
42	Azacitidine	DNA Methyltransferase	5	0.5
43	Levofloxacin	Topoisomerase	5	0.5
44	Irinotecan HCl Trihydrate	Topoisomerase	5	0.5
45	Sofosbuvir (PSI-7977, GS-7977)	DNA/RNA Synthesis	5	0.5
46	Cycloastragenol	Telomerase	5	0.5
47	Chloroambucil	DNA/RNA Synthesis	5	0.5
48	5-methoxyflavone	DNA/RNA Synthesis	5	0.5
49	Rucaparib (AG-014699,PF-01367338) phosphate	PARP	5	0.5
50	Bendamustine HCl	DNA/RNA Synthesis	5	0.5
51	Topotecan HCl	Topoisomerase	0.1	0.01
52	Streptozotocin (STZ)	DNA alkylator	5	0.5
53	KU-60019 (ATM Kinase Inhibitor)	ATM/ATR	1	0.1
54	Vidarabine	DNA/RNA Synthesis	5	0.5
55	Cyclocytidine HCl	DNA/RNA Synthesis	0.1	0.01
56	(-)-Epigallocatechin Gallate	DNA Methyltransferase,HER2,Telomerase,EGFR,Fatty Acid Synthase	5	0.5
57	T0070907	PPAR	5	0.5
58	Hydroxy Camptothecine	Topoisomerase	0.1	0.01
59	Mupirocin	DNA/RNA Synthesis	5	0.5
60	SN-38	Topoisomerase	0.1	0.01
61	INO-1001 (3-Aminobenzamide)	PARP	5	0.5
62	Nelarabine	DNA/RNA Synthesis	5	0.5
63	Temozolomide	DNA/RNA Synthesis,Autophagy	5	0.5
64	Costunolide	Telomerase	1	0.1
65	Busulfan	DNA alkylator	5	0.5
66	Teniposide	Topoisomerase	0.001	0.0001
67	Adenine HCl	DNA/RNA Synthesis	5	0.5
68	Nalidixic acid	Topoisomerase	5	0.5
69	GW9662	PPAR	5	0.5
70	Vitamin D2	DNA/RNA Synthesis	5	0.5
71	6-Mercaptopurine (6-MP) Monohydrate	DNA/RNA Synthesis	1	0.1
72	Cyclogalegenol	Telomerase	5	0.5
73	Capecitabine	DNA/RNA Synthesis	5	0.5
74	Clofarabine	DNA/RNA Synthesis	0.001	0.0001
75	Altretamine	DNA alkylator	5	0.5
76	Flupirtine maleate	DNA/RNA Synthesis	5	0.5
77	Gemcitabine	Autophagy,DNA/RNA Synthesis	0.001	0.0001
78	Rifaximin	DNA/RNA Synthesis	5	0.5
79	Uridine	DNA/RNA Synthesis	5	0.5
80	(S)-10-Hydroxycamptothecin	Topoisomerase	0.1	0.01
81	Clevudine	DNA/RNA Synthesis	5	0.5
82	Pefloxacin Mesylate Dihydrate	Topoisomerase	5	0.5
83	Nitroxoline	Topoisomerase	5	0.5
84	Pixantrone Maleate	Topoisomerase	0.001	0.0001
85	BIBR 1532	Telomerase	5	0.5
86	Dacarbazine	DNA/RNA Synthesis	5	0.5
87	Carmofur	DNA/RNA Synthesis	0.1	0.01
88	Gatifloxacin	Topoisomerase	5	0.5
89	Enoxacin	Topoisomerase	5	0.5
90	Lomustine	DNA/RNA Synthesis	5	0.5
91	Cyclophosphamide Monohydrate	DNA alkylator	5	0.5
92	Mitoxantrone 2HCl	Topoisomerase	0.001	0.0001
93	Daunorubicin HCl	Topoisomerase	0.01	0.001
94	Sodium Phenylbutyrate	HDAC	5	0.5
95	Levofloxacin hydrate	Topoisomerase	5	0.5
96	7-Ethylcamptothecin	Topoisomerase	0.01	0.001
97	Nimustine Hydrochloride	DNA/RNA Synthesis	5	0.5
98	NVP-TNKS656	PARP	5	0.5
99	Nexturastat A	HDAC	1	0.1
100	TH588	MTH1	5	0.5
101	SRT2104 (GSK2245840)	Sirtuin	5	0.5
102	Tubercidin	DNA/RNA Synthesis	0.1	0.01
103	CeMMEC1 HCl	DNA/RNA Synthesis	5	0.5
104	B02	DNA/RNA Synthesis	5	0.5
105	Gemcitabine HCl	DNA/RNA Synthesis,Autophagy	0.001	0.0001
106	UTP, Trisodium Salt	DNA/RNA Synthesis	5	0.5
107	Vidarabine monohydrate	DNA/RNA Synthesis	5	0.5
108	Beta-Lapachone	Topoisomerase	1	0.1
109	(S)-crizotinib	MTH1	5	0.5
110	BG45	HDAC	5	0.5
111	CB1954	DNA alkylator	5	0.5
112	Mirin (MRN-ATM complex inhibitor)	ATM/ATR	5	0.5
113	CeMMEC13	DNA/RNA Synthesis	5	0.5
114	Salermide	Sirtuin	5	0.5
115	Carboplatin	DNA/RNA Synthesis	1	0.1
116	Camptothecin	Topoisomerase	0.1	0.01
117	Rimantadine Hydrochloride	DNA/RNA Synthesis	5	0.5
118	PJ34 HCl	PARP	5	0.5
119	Pritelivir (BAY 57-1293)	DNA/RNA Synthesis	5	0.5
120	BMH-21	DNA/RNA Synthesis	0.1	0.01
121	CC-115	DNA-PK,mTOR	1	0.1
122	RHPS 4 methosulfate	Telomerase	0.1	0.01
123	NMS-P118	PARP	5	0.5
124	SRT3025 HCl	Sirtuin	5	0.5
125	Mizoribine	DNA/RNA Synthesis	1	0.1
126	Ellagic acid	Topoisomerase	5	0.5
127	Amenamevir	DNA/RNA Synthesis	5	0.5
128	ME0328	PARP	5	0.5
129	LMK-235	HDAC	0.1	0.01
130	BRD73954	HDAC	5	0.5
131	Bromodeoxyuridine (BrdU)	DNA/RNA Synthesis	1	0.1
132	Mitomycin C	DNA/RNA Synthesis	0.1	0.01
133	BGP-15 2HCl	PARP	5	0.5
134	TAS-102	DNA/RNA Synthesis	0.1	0.01
135	Cidofovir	DNA/RNA Synthesis	5	0.5
136	Marbofloxacin	Topoisomerase	5	0.5
137	Cytarabine hydrochloride	DNA/RNA Synthesis	0.1	0.01
138	Pyridostatin Trifluoroacetate Salt	DNA/RNA Synthesis	1	0.1
139	Santacruzamate A (CAY10683)	HDAC	5	0.5
140	NU1025	PARP	5	0.5
141	Favipiravir (T-705)	DNA/RNA Synthesis	5	0.5
142	Thiomyristoyl	Sirtuin	5	0.5
143	Rbin-1	DNA/RNA Synthesis	5	0.5
144	BAY 1895344 (BAY-1895344) (ATR inhibitor)	ATM/ATR	0.1	0.01
145	Cytarabine	DNA/RNA Synthesis	0.1	0.01
146	Norfloxacin	Topoisomerase	5	0.5
147	Cytidine 5′-triphosphate (disodium salt)	DNA/RNA Synthesis	5	0.5
148	E3330	DNA/RNA Synthesis	5	0.5
149	CAY10603	HDAC	0.1	0.01
150	SCR7	DNA/RNA Synthesis	5	0.5
151	VE-821 (ATR inhibitor)	ATM/ATR	5	0.5
152	Melphalan	DNA alkylator	1	0.1
153	YU238259	DNA-PK	5	0.5
154	Koumine	DNA synthesis	5	0.5
155	Nedaplatin	DNA/RNA Synthesis	5	0.5
156	NU7441 (KU-57788)	DNA-PK,PI3K	5	0.5
157	AZD2461	PARP	5	0.5
158	CRT0044876	DNA/RNA Synthesis	5	0.5
159	Niraparib (MK-4827) tosylate	PARP	1	0.1
160	6-Thio-dG	DNA/RNA Synthesis	1	0.1
161	UPF 1069	PARP	5	0.5
162	SRT2183	Sirtuin	5	0.5
163	E7449	PARP	5	0.5
164	Procarbazine HCl	DNA/RNA Synthesis	5	0.5
165	NU7026	DNA-PK	5	0.5
166	CGK 733 (ATM and ATR inhibitor)	ATM/ATR	1	0.1
167	Triapine	DNA/RNA Synthesis	1	0.1
168	TH287	MTH1	1	0.1
169	AZ6102	PPAR	5	0.5
170	Scriptaid	HDAC	1	0.1
171	Saccharin 1-methylimidazole (SMI)	DNA/RNA Synthesis	5	0.5
172	LTURM34	DNA-PK	5	0.5
173	5'-Cytidylic acid	DNA/RNA Synthesis	5	0.5
174	Voreloxin (SNS-595) hydrochloride	Topoisomerase	0.1	0.01
