# Supplementary material for: ATM Inhibition Enhances Knock-in Efficiency by Suppressing AAV-Induced Activation of Apoptotic Pathways
Source: Commun Biol. 2026 Feb 6;9:177. doi: 10.1038/s42003-026-09604-z (PMC12881585; doi:10.1038/s42003-026-09604-z)
Supplement: Supplementary file 5 — Supplementary Data 2 [file 42003_2026_9604_MOESM5_ESM.xlsx]

## Sheet: Sheet1
	Supplementary Data 2. The list of primers and oligos for plasmid construction
No	Name	Sequence (5'-3')	Purpose	Plasmid Construction Application
1	5'arm-F	TACGCCAAGCTTTGAGTGAGTGAGTCGACCAACATTATTTATTTTTCTCTACAG	PCR	pActb-TagBFP
2	5'arm-R	ACCGCCTCCGCTACCTCCGCCGCTAGCAAAACATTTGCGGTGCACG	PCR	pActb-TagBFP
3	TagBFP-F	GGTAGCGGAGGCGGTTCAGCATGCATGAGCGAGCTGATTAAGGAGA	PCR	pActb-TagBFP
4	TagBFP-R	CGCAGCTCAGTAACAGTCCCTCGAGTTAATTAAGCTTGTGCCCC	PCR	pActb-TagBFP
5	3'arm-F	GGACTGTTACTGAGCTGCG	PCR	pActb-TagBFP
6	3'arm-R	GGTACCCGGGGATCGGATCCTCTGGAAAGGGCAGC	PCR	pActb-TagBFP
7	5'arm-F	GTAAAACGACGGCCAGTGCGGCCGCTCGACAACGGCTCCG	PCR	pActb-lacZ-mCherry
8	5'arm-R	TCAGGAAGAGTAAGCTAGCTGAAACTGTATGGATAGATCTGAGA	PCR	pActb-lacZ-mCherry
9	Intron-F	TCAGCTAGCTTACTCTTCCTGAGACAGGTTC	PCR	pActb-lacZ-mCherry
10	Intron-R	ACAGGATAAGTATGACATCATCACTCGAGGTCAAGTCTCTCCTCTTCCTC	PCR	pActb-lacZ-mCherry
11	SA-Linker-gRNA Target	TGATGATGTCATACTTATCCTGTCCCTTTTTTTTCCACAGGGCGGTGGATCTGGTGGAGGCAGTAGCATGCTTGAAGGTCTTGCTGCCGTAGAGGTC	Oligo	pActb-lacZ-mCherry
	(sense)
12	SA-Linker-gRNA Target	GACCTCTACGGCAGCAAGACCTTCAAGCATGCTACTGCCTCCACCAGATCCACCGCCCTGTGGAAAAAAAAGGGACAGGATAAGTATGACATCATCA	Oligo	pActb-lacZ-mCherry
	(anti-sence)
13	lacZ-F	AGGTCTTGCTGCCGTAGAGGTCACTAGTATGATAGATCCCGTCGTTTTAC	PCR	pActb-lacZ-mCherry
14	lacZ-R	TTAAGTGAACCGCCTCCGCTACCTCCGCCTTTTTGACACCAGACCAACTG	PCR	pActb-lacZ-mCherry
15	mCherry-F	GGTAGCGGAGGCGGTTCACTTAAGATGGTGAGCAAGGGCG	PCR	pActb-lacZ-mCherry
16	mCherry-R	CAGTCCAAGCTTCTACTTGTACAGCTCGTCCATG	PCR	pActb-lacZ-mCherry
17	3'arm-F	GTACAAGTAGAAGCTTGGACTGTTACTGAGCTGCG	PCR	pActb-lacZ-mCherry
18	3'arm-R	TATGACCATGATTACGCCGTCGACTCTGGAAAGGGCAGCTTC	PCR	pActb-lacZ-mCherry
19	Backbone-F	GGCGTAATCATGGTCATAGC	PCR	pActb-lacZ-mCherry
20	Backbone-R	ACTGGCCGTCGTTTTACAA	PCR	pActb-lacZ-mCherry
21	5'arm-F	GCCAAGCTTTAGTTAGTTAGACCGGTGGAGTAGTCTGGCTGCAG	PCR	pReporter-donor
22	5'arm-R	TCGGCGCTGTTGCCGGTGCTAGCCTGTGGAAAAAAAAGGGACAG	PCR	pReporter-donor
23	Linker (sense)	ACCGGCAACAGCGCCGACGGAGGTGGTGGGTCCGGTGGGTCCGGTGGGTCCGGTGGTGGGTCCACCCAGGGT	Oligo	pReporter-donor
24	Linker (anti-sense)	ACCCTGGGTGGACCCACCACCGGACCCACCGGACCCACCGGACCCACCACCTCCGTCGGCGCTGTTGCCGGT	Oligo	pReporter-donor
25	EGFP-F	GTGGTGGGTCCACCCAGGGTACCATGGTGAGCAAGGGCGAGGA	PCR	pReporter-donor
26	EGFP-R	GTTAGTAGCTCCGCTTCCACTAGTCTTGTACAGCTCGTCCATGC	PCR	pReporter-donor
27	2A (sense)	GGAAGCGGAGCTACTAACTTCAGCCTGCTGAAGCAGGCTGGAGACGTGGAGGAGAACCCTGGACCT	Oligo	pReporter-donor
28	2A (anti-sense)	AGGTCCAGGGTTCTCCTCCACGTCTCCAGCCTGCTTCAGCAGGCTGAAGTTAGTAGCTCCGCTTCC	Oligo	pReporter-donor
29	3'arm-F	AGGTCCAGGGTTCTCCTCCACGTCTCCAGCCTGCTTCAGCAGGCTGAAGTTAGTAGCTCCGCTTCC	PCR	pReporter-donor
30	3'arm-R	CATGATTACGCCGTCGACTGCTTAAGTTACTTACTTAGCATGCCAATCCGCACCTCGC	PCR	pReporter-donor
31	Backbone-F	AAGTAAGTAACTTAAGCAGTCGACGGCGTAATCATGGTCATAGC	PCR	pReporter-donor
32	Backbone-R	AACTAACTAAAGCTTGGCGGCCGCCACTCTCAGTACAATCTGCTCTG	PCR	pReporter-donor
33	5' HITI (sense)	AGCAGATTGTACTGAGAGTGGCGGCCGCCCTCTACGGCAGCAAGACCTTCAAAGCTTTAGTTAGTTAGACCGGTGG	Oligo	pReporter-donor-HITI
34	5' HITI (anti-sense)	CCACCGGTCTAACTAACTAAAGCTTTGAAGGTCTTGCTGCCGTAGAGGGCGGCCGCCACTCTCAGTACAATCTGCT	Oligo	pReporter-donor-HITI
35	3' HITI (sense)	TGGCATGCTAAGTAAGTAACTTAAGCCTCTACGGCAGCAAGACCTTCAGTCGACGGCGTAATCATGGTCATAG	Oligo	pReporter-donor-HITI
36	3' HITI (anti-sense)	CTATGACCATGATTACGCCGTCGACTGAAGGTCTTGCTGCCGTAGAGGCTTAAGTTACTTACTTAGCATGCCA	Oligo	pReporter-donor-HITI
37	EGFP-F	GGCGGCGGCAGCGCCATGGTGAGCAAGGGC	PCR	pActb-EGFP, pAAV-mActb-donor
38	EGFP-R	TCCCTCGAGTACACTAGTCTTGTACAGCTCGTCCAT	PCR	pActb-EGFP, pAAV-mActb-donor
39	gRNA-Exon6 (sense)	CACCGAGTCCGCCTAGAAGCACTTG	Oligo	pX330-Actb-Exon6
40	gRNA-Exon6 (anti-sense)	AAACCAAGTGCTTCTAGGCGGACTC	Oligo	pX330-Actb-Exon6
41	gRNA-Intron3 (sense)	CACCGAAAGCCACAAGAAACACTCA	Oligo	pX330-Actb-Intron3
42	gRNA-Intron3 (anti-sense)	AAACTGAGTGTTTCTTGTGGCTTTC	Oligo	pX330-Actb-Intron3
43	gRNA-TagBFP (sense)	CACCGTGAAGGTCTTGCTGCCGTAG	Oligo	pX330-TagBFP
44	gRNA-TagBFP (anti-sense)	AAACCTACGGCAGCAAGACCTTCAC	Oligo	pX330-TagBFP
45	5'arm-F	TCGGTACCCGGGGATCCAACATTATTTATTTTTCTCTACAGATCATGTTTGAGA	PCR	pAAV-mActb-donor
46	5'arm-R	GCCGCCGCTAGCAAAACATTTGCGGTGCACGATGGA	PCR	pAAV-mActb-donor
47	Oligo (sense)	AAATGTTTTGCTAGCGGCGGCGGCAGCGGCGGCGGCAGCGCCATGGT	Oligo	pAAV-mActb-donor
48	Oligo (anti-sense)	ACCATGGCGCTGCCGCCGCCGCTGCCGCCGCCGCTAGCAAAACATTT	Oligo	pAAV-mActb-donor
49	3'arm-F	GGCGGCGGCAGCGCCATGGTGAGCAAGGGC	PCR	pAAV-mActb-donor
50	3'arm-R	GTACCCGGGGATCGGATCCTCTGGAAAGGGCAGCTTCAGA	PCR	pAAV-mActb-donor
51	SV40-pA F	AGCAATAGCATCACAAATTTCACAA	PCR	pAAV-mActb-donor
52	SV40-pA R	CCAGACATGATAAGATACATTGATGAGTT	PCR	pAAV-mActb-donor
53	5'arm-F	CCAAGCTTTGAGTGAGTGAGTCGACATGGAGAAAATCTGGCACC	PCR	pAAV-hACTB-donor
54	5'arm-R	CCAGGAAGGAAGGCTGGAAGA	PCR	pAAV-hACTB-donor
55	Linker F	CTTCCAGCCTTCCTTCCTGGGAGCTAGCGGCGGCGGCAGCGGCG	Oligo	pAAV-hACTB-donor
56	Linker R	GCTCCTCGCCCTTGCTCACCATGGCGCTGCCGCCGCCGCTGCCG	Oligo	pAAV-hACTB-donor
57	EGFP-F	ATGGTGAGCAAGGGCGAGG	PCR	pAAV-hACTB-donor
58	EGFP-R	AGAGGGAAAAAGATCACTAGTCTACTTGTACAGCTCGTCCATGC	PCR	pAAV-hACTB-donor
59	PolyA-F	GGACGAGCTGTACAAGTAGACTAGTGATCTTTTTCCCTCTGCCA	PCR	pAAV-hACTB-donor
60	PolyA-R	GAATTTTTTGTGTCTCTCACTCGCTCGAGCGGCTCT	PCR	pAAV-hACTB-donor
61	3'arm-F	CTCTCACTCGCTCGAGCGGCTCTGCCTGACATG	PCR	pAAV-hACTB-donor
62	3'arm-R	AGCTCGGTACCCGGGGATCGGATCCGGGGACAAAAAAGGGGG	PCR	pAAV-hACTB-donor
