# Supplementary material for: ATM Inhibition Enhances Knock-in Efficiency by Suppressing AAV-Induced Activation of Apoptotic Pathways
Source: Commun Biol. 2026 Feb 6;9:177. doi: 10.1038/s42003-026-09604-z (PMC12881585; doi:10.1038/s42003-026-09604-z)
Supplement: Supplementary file 6 — Supplementary Data 3 [file 42003_2026_9604_MOESM6_ESM.xlsx]

## Sheet: Sheet1
Supplementary Data 3. The list of primers
No	Target	Sequence	Primer direction	Explanation	Sample
1	Actb 5' end	AGCGTTTGCCTTTTATGGTA	Forward primer	These primers were used for triple reporter cell establishment	DNA of triple reporter ES cells
2	Actb 3' end	CCTCAGTCCTAGGCTCTCAA	Reverse primer
3	Actb 5' end	TGTCTCAGATCTATCCATACAG	Forward primer		DNA of DSB reporter cells
4	TagBFP 5' end	ATGTTCTCCTTAATCAGCTC	Reverse primer
5	TagBFP 3' end	TACTATGTGGACTACAGACTGG	Forward primer
6	Actb 3' end	CTTCCTGCTGTCAGTCAC	Reverse primer
7	Actb 5' end	CTCTCCCCCTCTTCCTAGTTA	Forward primer		DNA of HDR/NHEJ reporter cells
8	mCherry 5' end	GATCACACCCAACTCTACCA	Reverse primer
9	mCherry 3' end	ACTACACCATCGTGGAACAG	Forward primer
10	AAV2 ITR	GGAACCCCTAGTGATGGAGTT	Forward primer	These primers were used for quantifying the AAV titer	DNA of AAV-Reporter-donor
11		CGGCCTCAGTGAGCGA	Reverse primer
12	TagBFP	ACACTCTTTCCCTACACGACGCTCTTCCGATCTGGTACACTTCAAGTGCACATCCGA	Forward primer		TagBFP negative fraction, sample 1
13	TagBFP	ACACTCTTTCCCTACACGACGCTCTTCCGATCTCAACACACTTCAAGTGCACATCCGA	Forward primer		TagBFP positive fraction, sample 1
14	TagBFP	ACACTCTTTCCCTACACGACGCTCTTCCGATCTATCGGTTACTTCAAGTGCACATCCGA	Forward primer		TagBFP negative and positive fraction, sample 1
15	TagBFP	ACACTCTTTCCCTACACGACGCTCTTCCGATCTTCGGTCAAACTTCAAGTGCACATCCGA	Forward primer		TagBFP negative fraction, sample 2
16	TagBFP	ACACTCTTTCCCTACACGACGCTCTTCCGATCTAAGCGACTTCAAGTGCACATCCGA	Forward primer		TagBFP positive fraction, sample 2
17	TagBFP	ACACTCTTTCCCTACACGACGCTCTTCCGATCTGCCACAACTTCAAGTGCACATCCGA	Forward primer		TagBFP negative and positive fraction, sample 2
18	TagBFP	ACACTCTTTCCCTACACGACGCTCTTCCGATCTCTGGATGACTTCAAGTGCACATCCGA	Forward primer		TagBFP negative fraction, sample 3
19	TagBFP	ACACTCTTTCCCTACACGACGCTCTTCCGATCTTGATTGACACTTCAAGTGCACATCCGA	Forward primer		TagBFP positive fraction, sample 3
20	TagBFP	ACACTCTTTCCCTACACGACGCTCTTCCGATCTAGGAAACTTCAAGTGCACATCCGA	Forward primer		TagBFP negative and positive fraction, sample 3
21	TagBFP	ACACTCTTTCCCTACACGACGCTCTTCCGATCTGAGTGGACTTCAAGTGCACATCCGA	Forward primer		Negative control 1 for TagBFP
22	TagBFP	ACACTCTTTCCCTACACGACGCTCTTCCGATCTCCACGTCACTTCAAGTGCACATCCGA	Forward primer		Negative control 2 for TagBFP
23	TagBFP	ACACTCTTTCCCTACACGACGCTCTTCCGATCTTTCTCAGCACTTCAAGTGCACATCCGA	Forward primer		Negative control 3 for TagBFP
24	TagBFP	GTGACTGGAGTTCAGACGTGTGCTCTTCCGATCCTTCGTATGTGGTGACTCTCT	Reverse primer		for all samples for TagBFP
25	mCherry	ACACTCTTTCCCTACACGACGCTCTTCCGATCTGGTACTGACCTCGAGTGATGATGTC	Forward primer	These primers were used for deep sequencing*	mCherry negative fraction, sample 1
26	mCherry	ACACTCTTTCCCTACACGACGCTCTTCCGATCTCAACACTGACCTCGAGTGATGATGTC	Forward primer		mCherry positive fraction, sample 1
27	mCherry	ACACTCTTTCCCTACACGACGCTCTTCCGATCTATCGGTTTGACCTCGAGTGATGATGTC	Forward primer		mCherry negative and positive fractions, sample 1
28	mCherry	ACACTCTTTCCCTACACGACGCTCTTCCGATCTTCGGTCAATGACCTCGAGTGATGATGTC	Forward primer		mCherry negative fraction, sample 2
29	mCherry	ACACTCTTTCCCTACACGACGCTCTTCCGATCTAAGCGTGACCTCGAGTGATGATGTC	Forward primer		mCherry positive fraction, sample 2
30	mCherry	ACACTCTTTCCCTACACGACGCTCTTCCGATCTGCCACATGACCTCGAGTGATGATGTC	Forward primer		mCherry negative and positive fractions, sample 2
31	mCherry	ACACTCTTTCCCTACACGACGCTCTTCCGATCTCTGGATGTGACCTCGAGTGATGATGTC	Forward primer		mCherry negative fraction, sample 3
32	mCherry	ACACTCTTTCCCTACACGACGCTCTTCCGATCTTGATTGACTGACCTCGAGTGATGATGTC	Forward primer		mCherry positive fraction, sample 3
33	mCherry	ACACTCTTTCCCTACACGACGCTCTTCCGATCTAGGAATGACCTCGAGTGATGATGTC	Forward primer		mCherry negative and positive fractions, sample 3
34	mCherry	ACACTCTTTCCCTACACGACGCTCTTCCGATCTGAGTGGTGACCTCGAGTGATGATGTC	Forward primer		Negative control 1 for mCherry
35	mCherry	ACACTCTTTCCCTACACGACGCTCTTCCGATCTCCACGTCTGACCTCGAGTGATGATGTC	Forward primer		Negative control 2 for mCherry
36	mCherry	ACACTCTTTCCCTACACGACGCTCTTCCGATCTTTCTCAGCTGACCTCGAGTGATGATGTC	Forward primer		Negative control 3 for mCherry
37	mCherry	GTGACTGGAGTTCAGACGTGTGCTCTTCCGATCCCTCTTCGCTATTACGCCA	Reverse primer		for all samples for mcherry
38	SV40 pA	AGCAATAGCATCACAAATTTCACAA	Forward primer	These primers were used for quantifying the AAV titer	DNA of AAV-mActb-donor
39		CCAGACATGATAAGATACATTGATGAGTT	Reverse primer
40	Atm	ACCTGAAGCTGGTTCATTGG	Forward primer	These primers were used for confirming ATM knock-out	DNA of triple reporter ES cells
41		AGCCTCCTTAAGACTGCACTTC	Reverse primer
42	Actb Exon 3	CCAACTGGGACGACATGGAG	Forward primer	These primers were used for confirming integration of the reporter cassettes
43		CGGTTGGCCTTAGGGTTCAG	Reverse primer
44	TagBFP	CCACATACGAAGACGGGGGC	Forward primer
45		GCCTCCCAGCCGAGTGTTTT	Reverse primer
46	mCherry	ACGGCCCCGTAATGCAGAAG	Forward primer
47		GACCTCAGCGTCGTAGTGGC	Reverse primer
48	Actb Intron 1	GGCACAGCCAACTTTACGCC	Forward primer	These primers were used for quantifying donor DNA copy number
49		ATCAAATGCCCACACCGCGA	Reverse primer
50	mEGFP	AGCTGGACGGCGACGTAAAC	Forward primer
51		CTTGCCGGTGGTGCAGATGA	Reverse primer
*The adaptor sequence was colored by green; barcode sequence was colored by red, and the target specific sequence was colored by black.
